# Supplementary material for: Comparison of Metal-Based PZT and PMN–PT Energy Harvesters Fabricated by Aerosol Deposition Method
Source: Sensors (Basel). 2021 Jul 12;21(14):4747. doi: 10.3390/s21144747 (PMC8309660; doi:10.3390/s21144747)
Supplement: Supplementary file 1 [file sensors-21-04747-s001.zip]

Archive with 1 entries (1 files):
- sensors-1279080-supplementary.pdf
